# Supplementary material for: Polymorphisms in immunosuppression-related genes are associated with AML
Source: Front Immunol. 2025 Feb 5;16:1530510. doi: 10.3389/fimmu.2025.1530510 (PMC11835863; doi:10.3389/fimmu.2025.1530510)
Supplement: Supplementary file 1 [file Table1.xlsx]

## Sheet: AML
Number	（male1，female2）	Age	Age≥60（2）＜60（1）	Risk stratification（Favor 0，mediate 1， worse 2）	WBC≤100（1），＞100（2）	Hb＞60（1），≤60（2）	PLT＞50（1），≤50（2）	Other（0）M3（1）M4（2）M5（3）	Relapsed（1）No Relapsed（0）	CR (1)，No CR (0)	Chromosome karyotype (normal 0, abnormal 1)	Primary induction chemotherapy regimen (containing anthracycline 1, without anthracycline 0, without chemotherapy 2)	Rs12488654	Co-dominant	dominant	Recessive	Rs9245	Co-dominant	dominant	Recessive	Rs2071746	Co-dominant	dominant	Recessive	rs2071747	Co-dominant	dominant	Recessive	Rs3087456	Co-dominant	dominant	Recessive	rs3746444	Co-dominant	dominant	Recessive	rs4883263	Co-dominant	dominant	Recessive	Rs691005	Co-dominant	dominant	Recessive	Rs7211	Co-dominant	dominant	Recessive	Rs1048801
2	2	69	2	2	1	1	2	0	0	0	0	0	G	0			G	0	0	0	T	0	0	0	CG	1	1	0	G	0	0	0	A	0	0	0	C	0	0	0	T	0	0	0	AG	1	1	1	G
4	1	42	1	2	1	1	2	0	0	0	0	1	G	0			G	0	0	0	TA	1	1	0	G	0	0	0	G	0	0	0	A	0	0	0	C	0	0	0	T	0	0	0	G	0	0	0	AG
5	1	41	1	0	1	1	1	0	0	1	1	1	GA	1			G	0	0	0	T	0	0	0	G	0	0	0	G	0	0	0	A	0	0	0	C	0	0	0	T	0	0	0	G	0	0	0	A
7	1	54	1	2	1	1	1	3	0	0	0	2	GA	1			GT	1	1	0	TA	1	1	0	G	0	0	0	G	0	0	0	A	0	0	0	C	0	0	0	CT	1	1	0	AG	1	1	1	AG
8	1	41	1	0	1	1	1	2	0	1	1	1	A	2			GT	1	1	0	TA	1	1	0	G	0	0	0	G	0	0	0	A	0	0	0	CT	1	1	0	C	2	1	1	AG	1	1	1	AG
9	1	44	1	0	1	1	2	3	1	1	0	1	A	2			G	0	0	0	TA	1	1	0	CG	1	1	0	G	0	0	0	A	0	0	0	CT	1	1	0	T	0	0	0	G	0	0	0	A
10	1	49	1	1	1	2	1	0	0	0	0	1	G	0			G	0	0	0	T	0	0	0	G	0	0	0	G	0	0	0	AG	1	1	0	CT	1	1	0	T	0	0	0	G	0	0	0	AG
12	2	49	1	1	1	1	1	0	0	0	0	2	GA	1			G	0	0	0	TA	1	1	0	G	0	0	0	G	0	0	0	A	0	0	0	C	0	0	0	CT	1	1	0	G	0	0	0	AG
13	2	62	2	2	1	1	1	3	0	0	0	2	GA	1			G	0	0	0	TA	1	1	0	G	0	0	0	A	2	1	1	A	0	0	0	CT	1	1	0	T	0	0	0	G	0	0	0	AG
14	2	62	2	0	1	1	2	1	0	0	0	1	G	0			G	0	0	0	TA	1	1	0	G	0	0	0	G	0	0	0	A	0	0	0	C	0	0	0	CT	1	1	0	G	0	0	0	AG
15	2	40	1	2	1	1	1	3	1	0	1	1	GA	1			GT	1	1	0	TA	1	1	0	G	0	0	0	G	0	0	0	A	0	0	0	C	0	0	0	T	0	0	0	G	0	0	0	AG
16	1	45	1	2	1	1	2	0	0	1	1	1	GA	1			G	0	0	0	T	0	0	0	CG	1	1	0	G	0	0	0	A	0	0	0	C	0	0	0	T	0	0	0	G	0	0	0	A
17	2	51	1	2	1	1	2	3	1	1	0	1	GA	1			GT	1	1	0	A	2	1	1	G	0	0	0	G	0	0	0	A	0	0	0	C	0	0	0	C	2	1	1	G	0	0	0	A
18	2	29	1	0	1	1	1	3	1	1	0	1	GA	1			T	2	1	1	A	2	1	1	G	0	0	0	G	0	0	0	A	0	0	0	CT	1	1	0	T	0	0	0	G	0	0	0	A
19	1	34	1	1	1	1	2	0	0	1	0	1	G	0			G	0	0	0	T	0	0	0	G	0	0	0	G	0	0	0	AG	1	1	0	T	2	1	1	C	2	1	1	AG	1	1	1	A
20	1	37	1	1	1	2	2	3	0	1	0	1	GA	1			GT	1	1	0	TA	1	1	0	G	0	0	0	GA	1	1	0	AG	1	1	0	C	0	0	0	T	0	0	0	G	0	0	0	A
21	2	54	1	2	2	1	2	3	0	0	0	2	G	0			G	0	0	0	TA	1	1	0	G	0	0	0	G	0	0	0	AG	1	1	0	CT	1	1	0	T	0	0	0	A	2	1	1	AG
22	2	16	1	1	1	1	2	0	1	1	1	1	G	0			G	0	0	0	T	0	0	0	G	0	0	0	GA	1	1	0	AG	1	1	0	CT	1	1	0	CT	1	1	0	AG	1	1	1	AG
23	1	17	1	1	1	1	2	0	0	1	0	1	A	2			GT	1	1	0	A	2	1	1	G	0	0	0	G	0	0	0	AG	1	1	0	CT	1	1	0	CT	1	1	0	G	0	0	0	AG
24	2	18	1	0	1	2	2	1	0	1	1	1	GA	1			GT	1	1	0	TA	1	1	0	G	0	0	0	G	0	0	0	AG	1	1	0	C	0	0	0	T	0	0	0	G	0	0	0	AG
25	1	31	1	0	1	1	2	1	0	1	1	1	GA	1			G	0	0	0	T	0	0	0	G	0	0	0	G	0	0	0	AG	1	1	0	C	0	0	0	CT	1	1	0	G	0	0	0	AG
26	1	71	2	1	2	1	1	3	0	0	0	1	GA	1			T	2	1	1	A	2	1	1	G	0	0	0	G	0	0	0	A	0	0	0	CT	1	1	0	T	0	0	0	G	0	0	0	A
27	1	38	1	2	1	1	2	0	0	1	1	1	A	2			G	0	0	0	T	0	0	0	G	0	0	0	G	0	0	0	AG	1	1	0	C	0	0	0	C	2	1	1	G	0	0	0	A
28	2	24	1	1	2	1	2	3	0	1	0	1	GA	1			GT	1	1	0	A	2	1	1	G	0	0	0	G	0	0	0	A	0	0	0	CT	1	1	0	T	0	0	0	G	0	0	0	AG
29	1	45	1	0	1	1	2	1	0	0	1	1	GA	1			G	0	0	0	T	0	0	0	G	0	0	0	G	0	0	0	A	0	0	0	CT	1	1	0	T	0	0	0	AG	1	1	1	A
30	1	46	1	0	1	1	1	2	0	0	1	1	A	2			G	0	0	0	TA	1	1	0	G	0	0	0	G	0	0	0	A	0	0	0	CT	1	1	0	T	0	0	0	G	0	0	0	A
31	2	13	1	1	1	1	2	3	0	1	0	1	G	0			G	0	0	0	T	0	0	0	G	0	0	0	G	0	0	0	A	0	0	0	CT	1	1	0	T	0	0	0	G	0	0	0	AG
32	1	45	1	2	1	1	1	3	0	0	0	0	GA	1			G	0	0	0	TA	1	1	0	G	0	0	0	GA	1	1	0	A	0	0	0	T	2	1	1	CT	1	1	0	AG	1	1	1	A
33	2	22	1	0	1	1	1	2	0	0	0	0	GA	1			GT	1	1	0	TA	1	1	0	G	0	0	0	G	0	0	0	A	0	0	0	CT	1	1	0	T	0	0	0	G	0	0	0	AG
35	2	29	1	1	1	2	2	3	0	0	0	1	G	0			G	0	0	0	T	0	0	0	CG	1	1	0	G	0	0	0	A	0	0	0	C	0	0	0	CT	1	1	0	AG	1	1	1	AG
36	1	29	1	0	1	1	1	1	0	1	1	0	A	2			G	0	0	0	TA	1	1	0	G	0	0	0	G	0	0	0	AG	1	1	0	T	2	1	1	CT	1	1	0	AG	1	1	1	AG
37	1	65	2	1	1	1	1	3	0	0	0	2	A	2			G	0	0	0	T	0	0	0	G	0	0	0	G	0	0	0	A	0	0	0	CT	1	1	0	C	2	1	1	G	0	0	0	A
38	1	57	1	0	1	1	2	1	0	0	1	1	GA	1			G	0	0	0	T	0	0	0	G	0	0	0	G	0	0	0	A	0	0	0	C	0	0	0	T	0	0	0	AG	1	1	1	G
40	1	44	1	1	1	1	2	3	0	0	0	1	GA	1			GT	1	1	0	TA	1	1	0	G	0	0	0	G	0	0	0	AG	1	1	0	T	2	1	1	CT	1	1	0	G	0	0	0	G
41	2	53	1	0	1	1	2	1	0	0	1	1	GA	1			GT	1	1	0	TA	1	1	0	G	0	0	0	G	0	0	0	A	0	0	0	CT	1	1	0	T	0	0	0	G	0	0	0	A
42	2	33	1	1	1	2	2	2	1	1	0	1	GA	1			GT	1	1	0	TA	1	1	0	G	0	0	0	G	0	0	0	AG	1	1	0	CT	1	1	0	T	0	0	0	G	0	0	0	A
43	2	57	1	1	1	1	2	3	0	1	0	1	A	2			GT	1	1	0	TA	1	1	0	G	0	0	0	G	0	0	0	A	0	0	0	T	2	1	1	CT	1	1	0	G	0	0	0	A
44	1	28	1	1	2	1	2	3	0	0	0	2	G	0			GT	1	1	0	T	0	0	0	G	0	0	0	G	0	0	0	A	0	0	0	C	0	0	0	T	0	0	0	G	0	0	0	A
45	1	39	1	1	2	2	2	3	0	0	1	1	GA	1			G	0	0	0	T	0	0	0	G	0	0	0	G	0	0	0	A	0	0	0	C	0	0	0	CT	1	1	0	AG	1	1	1	AG
46	1	48	1	1	1	1	2	3	0	1	0	1	GA	1			G	0	0	0	T	0	0	0	G	0	0	0	G	0	0	0	A	0	0	0	C	0	0	0	T	0	0	0	AG	1	1	1	A
48	1	52	1	1	1	1	2	2	0	0	1	2	GA	1			G	0	0	0	T	0	0	0	G	0	0	0	G	0	0	0	A	0	0	0	CT	1	1	0	C	2	1	1	AG	1	1	1	A
49	1	38	1	1	2	1	1	3	1	1	0	1	A	2			G	0	0	0	T	0	0	0	G	0	0	0	G	0	0	0	A	0	0	0	C	0	0	0	CT	1	1	0	AG	1	1	1	AG
50	1	25	1	2	1	1	1	2	0	1	1	1	GA	1			GT	1	1	0	TA	1	1	0	G	0	0	0	G	0	0	0	A	0	0	0	C	0	0	0	T	0	0	0	AG	1	1	1	A
51	2	61	2	2	1	1	1	3	1	1	1	1	GA	1			G	0	0	0	TA	1	1	0	G	0	0	0	G	0	0	0	A	0	0	0	C	0	0	0	T	0	0	0	G	0	0	0	AG
52	2	47	1	1	1	1	2	2	1	1	0	1	G	0			G	0	0	0	A	2	1	1	G	0	0	0	G	0	0	0	AG	1	1	0	CT	1	1	0	T	0	0	0	G	0	0	0	G
53	2	50	1	0	1	2	1	2	0	0	0	1	A	2			G	0	0	0	T	0	0	0	G	0	0	0	G	0	0	0	AG	1	1	0	C	0	0	0	CT	1	1	0	AG	1	1	1	G
54	2	57	1	1	1	1	1	3	0	0	0	1	G	0			G	0	0	0	A	2	1	1	G	0	0	0	G	0	0	0	A	0	0	0	CT	1	1	0	C	2	1	1	AG	1	1	1	A
55	2	48	1	1	1	1	1	3	1	1	0	1	A	2			T	2	1	1	T	0	0	0	G	0	0	0	GA	1	1	0	A	0	0	0	C	0	0	0	CT	1	1	0	G	0	0	0	AG
56	1	45	1	0	1	1	2	1	0	0	1	1	A	2			T	2	1	1	A	2	1	1	G	0	0	0	G	0	0	0	AG	1	1	0	T	2	1	1	CT	1	1	0	G	0	0	0	AG
57	1	32	1	2	1	1	2	3	0	0	1	1	GA	1			G	0	0	0	TA	1	1	0	G	0	0	0	G	0	0	0	AG	1	1	0	CT	1	1	0	C	2	1	1	AG	1	1	1	A
58	1	15	1	0	1	1	2	1	0	0	0	1	A	2			G	0	0	0	TA	1	1	0	G	0	0	0	G	0	0	0	A	0	0	0	T	2	1	1	T	0	0	0	AG	1	1	1	G
59	1	49	1	1	1	2	2	3	0	0	0	1	GA	1			G	0	0	0	TA	1	1	0	G	0	0	0	G	0	0	0	AG	1	1	0	CT	1	1	0	CT	1	1	0	G	0	0	0	G
60	1	31	1	1	1	1	1	3	1	1	0	1	G	0			T	2	1	1	T	0	0	0	G	0	0	0	G	0	0	0	A	0	0	0	CT	1	1	0	T	0	0	0	G	0	0	0	AG
61	2	35	1	1	2	1	1	2	0	0	0	1	G	0			GT	1	1	0	TA	1	1	0	G	0	0	0	GA	1	1	0	A	0	0	0	C	0	0	0	T	0	0	0	AG	1	1	1	AG
62	1	29	1	1	1	2	1	3	1	1	0	1	G	0			GT	1	1	0	A	2	1	1	G	0	0	0	G	0	0	0	A	0	0	0	C	0	0	0	T	0	0	0	G	0	0	0	AG
63	2	44	1	2	1	2	2	3	0	0	0	1	G	0			G	0	0	0	TA	1	1	0	G	0	0	0	G	0	0	0	AG	1	1	0	C	0	0	0	CT	1	1	0	AG	1	1	1	AG
64	1	55	1	1	1	2	1	2	0	0	0	1	GA	1			G	0	0	0	TA	1	1	0	G	0	0	0	G	0	0	0	AG	1	1	0	CT	1	1	0	T	0	0	0	G	0	0	0	AG
65	2	66	2	2	2	1	2	2	0	0	1	1	GA	1			G	0	0	0	A	2	1	1	G	0	0	0	G	0	0	0	A	0	0	0	C	0	0	0	T	0	0	0	AG	1	1	1	A
66	1	55	1	0	1	1	2	0	1	1	1	1	GA	1			G	0	0	0	T	0	0	0	G	0	0	0	G	0	0	0	A	0	0	0	C	0	0	0	CT	1	1	0	AG	1	1	1	A
67	1	66	2	0	1	1	1	2	0	0	0	1	A	2			G	0	0	0	TA	1	1	0	G	0	0	0	G	0	0	0	A	0	0	0	C	0	0	0	T	0	0	0	G	0	0	0	AG
68	2	61	2	1	1	1	2	3	0	0	1	1	A	2			G	0	0	0	A	2	1	1	G	0	0	0	GA	1	1	0	A	0	0	0	C	0	0	0	CT	1	1	0	AG	1	1	1	AG
70	1	36	1	1	1	2	2	3	0	0	0	1	GA	1			G	0	0	0	TA	1	1	0	G	0	0	0	GA	1	1	0	A	0	0	0	CT	1	1	0	T	0	0	0	G	0	0	0	A
71	1	50	1	1	1	1	1	3	0	1	0	1	G	0			GT	1	1	0	T	0	0	0	CG	1	1	0	G	0	0	0	AG	1	1	0	CT	1	1	0	CT	1	1	0	AG	1	1	1	A
72	1	17	1	1	1	1	2	2	0	0	1	1	G	0			G	0	0	0	TA	1	1	0	G	0	0	0	G	0	0	0	A	0	0	0	CT	1	1	0	T	0	0	0	G	0	0	0	AG
73	1	56	1	1	1	1	2	0	1	1	0	1	A	2			GT	1	1	0	T	0	0	0	CG	1	1	0	G	0	0	0	A	0	0	0	C	0	0	0	T	0	0	0	G	0	0	0	A
75	1	57	1	1	1	1	2	2	0	0	0	1	G	0			T	2	1	1	A	2	1	1	G	0	0	0	G	0	0	0	A	0	0	0	C	0	0	0	CT	1	1	0	G	0	0	0	A
76	2	27	1	0	1	1	1	2	0	1	1	1	G	0			G	0	0	0	A	2	1	1	G	0	0	0	G	0	0	0	AG	1	1	0	CT	1	1	0	T	0	0	0	G	0	0	0	AG
77	2	37	1	1	1	2	1	3	1	1	0	1	GA	1			G	0	0	0	A	2	1	1	G	0	0	0	G	0	0	0	A	0	0	0	C	0	0	0	C	2	1	1	AG	1	1	1	A
78	1	36	1	1	1	2	2	3	0	1	0	1	G	0			G	0	0	0	T	0	0	0	CG	1	1	0	G	0	0	0	AG	1	1	0	CT	1	1	0	CT	1	1	0	G	0	0	0	A
80	1	17	1	0	1	1	2	0	0	1	1	1	GA	1			GT	1	1	0	A	2	1	1	G	0	0	0	G	0	0	0	AG	1	1	0	C	0	0	0	T	0	0	0	G	0	0	0	A
81	1	50	1	0	1	1	1	2	1	1	0	1	A	2			G	0	0	0	T	0	0	0	G	0	0	0	G	0	0	0	A	0	0	0	C	0	0	0	T	0	0	0	G	0	0	0	A
82	1	71	2	1	1	1	1	2	0	0	0	0	G	0			G	0	0	0	T	0	0	0	G	0	0	0	G	0	0	0	A	0	0	0	CT	1	1	0	C	2	1	1	AG	1	1	1	AG
83	2	48	1	1	2	1	1	3	0	1	0	1	G	0			G	0	0	0	TA	1	1	0	G	0	0	0	G	0	0	0	AG	1	1	0	C	0	0	0	CT	1	1	0	G	0	0	0	A
84	2	48	1	2	1	1	2	3	0	0	1	1	GA	1			G	0	0	0	T	0	0	0	G	0	0	0	G	0	0	0	A	0	0	0	C	0	0	0	CT	1	1	0	AG	1	1	1	AG
85	1	22	1	0	1	1	2	1	0	1	1	1	A	2			GT	1	1	0	TA	1	1	0	G	0	0	0	G	0	0	0	A	0	0	0	C	0	0	0	T	0	0	0	G	0	0	0	AG
86	1	62	2	1	1	1	1	3	0	0	1	2	GA	1			GT	1	1	0	TA	1	1	0	G	0	0	0	GA	1	1	0	A	0	0	0	CT	1	1	0	T	0	0	0	G	0	0	0	AG
87	2	83	2	1	1	1	1	3	0	0	1	0	GA	1			G	0	0	0	TA	1	1	0	CG	1	1	0	G	0	0	0	A	0	0	0	C	0	0	0	CT	1	1	0	G	0	0	0	G
88	1	72	2	2	1	2	2	3	0	0	1	2	G	0			T	2	1	1	TA	1	1	0	G	0	0	0	G	0	0	0	A	0	0	0	T	2	1	1	CT	1	1	0	G	0	0	0	AG
90	1	25	1	0	1	1	2	1	0	1	1	1	G	0			GT	1	1	0	TA	1	1	0	G	0	0	0	G	0	0	0	A	0	0	0	T	2	1	1	T	0	0	0	G	0	0	0	A
91	2	57	1	2	1	1	2	3	1	1	1	1	GA	1			GT	1	1	0	A	2	1	1	G	0	0	0	G	0	0	0	AG	1	1	0	T	2	1	1	C	2	1	1	G	0	0	0	AG
92	1	27	1	0	1	1	1	1	0	1	1	1	GA	1			GT	1	1	0	T	0	0	0	G	0	0	0	GA	1	1	0	A	0	0	0	CT	1	1	0	CT	1	1	0	AG	1	1	1	A
93	1	22	1	1	1	1	1	3	0	0	0	2	A	2			G	0	0	0	T	0	0	0	G	0	0	0	G	0	0	0	AG	1	1	0	T	2	1	1	CT	1	1	0	G	0	0	0	AG
94	1	72	2	1	1	1	2	0	0	0	0	1	GA	1			G	0	0	0	T	0	0	0	G	0	0	0	G	0	0	0	A	0	0	0	C	0	0	0	T	0	0	0	G	0	0	0	A
95	2	47	1	1	1	1	2	3	1	1	0	1	GA	1			T	2	1	1	TA	1	1	0	G	0	0	0	G	0	0	0	AG	1	1	0	CT	1	1	0	T	0	0	0	G	0	0	0	A
96	1	67	2	1	1	1	2	3	1	1	0	1	GA	1			T	2	1	1	TA	1	1	0	G	0	0	0	G	0	0	0	AG	1	1	0	C	0	0	0	T	0	0	0	G	0	0	0	A
97	2	46	1	2	1	1	1	2	0	0	0	1	GA	1			GT	1	1	0	A	2	1	1	G	0	0	0	G	0	0	0	A	0	0	0	T	2	1	1	CT	1	1	0	G	0	0	0	A
98	2	48	1	1	1	1	1	2	0	0	0	1	GA	1			G	0	0	0	TA	1	1	0	G	0	0	0	G	0	0	0	A	0	0	0	CT	1	1	0	CT	1	1	0	G	0	0	0	AG
99	1	20	1	0	1	2	2	1	0	1	1	1	GA	1			GT	1	1	0	A	2	1	1	G	0	0	0	G	0	0	0	AG	1	1	0	C	0	0	0	T	0	0	0	G	0	0	0	A
100	2	41	1	1	2	1	1	3	0	0	0	1	GA	1			G	0	0	0	TA	1	1	0	G	0	0	0	G	0	0	0	A	0	0	0	CT	1	1	0	CT	1	1	0	G	0	0	0	A
101	1	55	1	1	1	1	1	3	0	0	0	0	GA	1			T	2	1	1	TA	1	1	0	G	0	0	0	G	0	0	0	A	0	0	0	C	0	0	0	CT	1	1	0	G	0	0	0	A
102	2	35	1	0	1	2	2	1	0	1	1	1	G	0			G	0	0	0	TA	1	1	0	G	0	0	0	GA	1	1	0	AG	1	1	0	C	0	0	0	CT	1	1	0	G	0	0	0	A
104	1	41	1	2	1	2	2	0	0	0	1	1	GA	1			GT	1	1	0	TA	1	1	0	CG	1	1	0	G	0	0	0	A	0	0	0	CT	1	1	0	CT	1	1	0	G	0	0	0	A
105	1	51	1	0	1	1	2	1	0	1	1	1	GA	1			G	0	0	0	A	2	1	1	G	0	0	0	G	0	0	0	A	0	0	0	C	0	0	0	CT	1	1	0	G	0	0	0	AG
106	1	48	1	0	1	1	2	1	0	0	1	2	GA	1			GT	1	1	0	T	0	0	0	G	0	0	0	G	0	0	0	A	0	0	0	CT	1	1	0	CT	1	1	0	G	0	0	0	A
108	2	54	1	0	1	1	2	0	0	0	1	2	A	2			G	0	0	0	A	2	1	1	G	0	0	0	G	0	0	0	A	0	0	0	C	0	0	0	C	2	1	1	A	2	1	1	AG
109	2	46	1	0	1	1	2	2	0	0	1	1	GA	1			GT	1	1	0	T	0	0	0	G	0	0	0	G	0	0	0	A	0	0	0	C	0	0	0	C	2	1	1	G	0	0	0	AG
110	1	33	1	0	2	1	2	2	1	1	0	1	G	0			G	0	0	0	T	0	0	0	G	0	0	0	G	0	0	0	AG	1	1	0	C	0	0	0	CT	1	1	0	G	0	0	0	AG
111	1	67	2	1	2	2	2	3	0	0	1	2	G	0			GT	1	1	0	A	2	1	1	G	0	0	0	G	0	0	0	A	0	0	0	CT	1	1	0	C	2	1	1	G	0	0	0	AG
112	2	50	1	1	1	1	2	3	1	1	0	1	GA	1			G	0	0	0	T	0	0	0	G	0	0	0	GA	1	1	0	A	0	0	0	C	0	0	0	CT	1	1	0	AG	1	1	1	A
113	2	24	1	0	1	1	2	1	0	1	1	1	G	0			G	0	0	0	TA	1	1	0	G	0	0	0	G	0	0	0	A	0	0	0	C	0	0	0	CT	1	1	0	AG	1	1	1	A
114	1	30	1	0	1	2	2	3	0	1	0	1	GA	1			G	0	0	0	TA	1	1	0	G	0	0	0	G	0	0	0	AG	1	1	0	CT	1	1	0	CT	1	1	0	G	0	0	0	A
115	2	28	1	0	1	2	2	2	1	1	1	1	GA	1			GT	1	1	0	TA	1	1	0	G	0	0	0	G	0	0	0	AG	1	1	0	CT	1	1	0	T	0	0	0	G	0	0	0	AG
116	2	41	1	0	1	1	2	1	0	1	1	0	G	0			G	0	0	0	TA	1	1	0	G	0	0	0	G	0	0	0	A	0	0	0	CT	1	1	0	CT	1	1	0	G	0	0	0	A
117	1	25	1	1	2	2	2	3	1	1	0	0	GA	1			GT	1	1	0	TA	1	1	0	G	0	0	0	G	0	0	0	A	0	0	0	C	0	0	0	CT	1	1	0	G	0	0	0	A
118	2	25	1	1	1	1	2	0	1	1	0	1	GA	1			G	0	0	0	TA	1	1	0	G	0	0	0	G	0	0	0	A	0	0	0	CT	1	1	0	C	2	1	1	G	0	0	0	A
119	2	35	1	0	1	1	2	1	0	1	1	1	G	0			G	0	0	0	TA	1	1	0	G	0	0	0	G	0	0	0	A	0	0	0	CT	1	1	0	T	0	0	0	AG	1	1	1	A
120	1	45	1	1	1	1	1	3	0	1	0	1	GA	1			G	0	0	0	TA	1	1	0	G	0	0	0	G	0	0	0	A	0	0	0	C	0	0	0	T	0	0	0	A	2	1	1	A
121	1	26	1	1	1	1	1	3	0	1	1	1	GA	1			G	0	0	0	A	2	1	1	G	0	0	0	G	0	0	0	A	0	0	0	C	0	0	0	T	0	0	0	G	0	0	0	G
124	2	35	1	2	2	1	2	3	0	0	0	2	GA	1			G	0	0	0	TA	1	1	0	G	0	0	0	GA	1	1	0	A	0	0	0	T	2	1	1	T	0	0	0	G	0	0	0	AG
125	1	54	1	0	1	1	2	1	0	1	1	1	A	2			T	2	1	1	A	2	1	1	G	0	0	0	G	0	0	0	A	0	0	0	C	0	0	0	CT	1	1	0	G	0	0	0	A
126	2	43	1	0	1	1	2	2	0	1	1	1	A	2			G	0	0	0	A	2	1	1	G	0	0	0	G	0	0	0	A	0	0	0	C	0	0	0	T	0	0	0	AG	1	1	1	A
127	1	37	1	1	1	1	2	0	0	1	0	1	A	2			G	0	0	0	A	2	1	1	G	0	0	0	G	0	0	0	A	0	0	0	T	2	1	1	T	0	0	0	G	0	0	0	A
128	2	62	2	2	2	1	2	3	0	0	1	0	G	0			G	0	0	0	T	0	0	0	G	0	0	0	G	0	0	0	A	0	0	0	CT	1	1	0	T	0	0	0	G	0	0	0	AG
129	1	53	1	2	1	1	2	0	0	0	1	1	G	0			GT	1	1	0	TA	1	1	0	G	0	0	0	G	0	0	0	AG	1	1	0	C	0	0	0	CT	1	1	0	AG	1	1	1	G
130	2	55	1	0	1	1	1	3	0	1	0	1	GA	1			GT	1	1	0	A	2	1	1	G	0	0	0	G	0	0	0	AG	1	1	0	CT	1	1	0	CT	1	1	0	G	0	0	0	A
131	1	34	1	1	1	1	2	2	0	1	0	0	A	2			GT	1	1	0	TA	1	1	0	G	0	0	0	GA	1	1	0	A	0	0	0	C	0	0	0	CT	1	1	0	G	0	0	0	AG
132	1	59	1	1	1	2	2	3	0	0	0	1	GA	1			G	0	0	0	TA	1	1	0	G	0	0	0	G	0	0	0	AG	1	1	0	C	0	0	0	CT	1	1	0	G	0	0	0	A
133	2	72	2	2	1	1	2	3	0	0	1	2	GA	1			G	0	0	0	TA	1	1	0	G	0	0	0	G	0	0	0	A	0	0	0	C	0	0	0	T	0	0	0	G	0	0	0	AG
134	1	48	1	1	1	1	1	0	0	0	0	2	GA	1			G	0	0	0	TA	1	1	0	G	0	0	0	GA	1	1	0	AG	1	1	0	CT	1	1	0	CT	1	1	0	G	0	0	0	A
136	2	40	1	2	1	1	2	3	0	0	0	1	A	2			G	0	0	0	TA	1	1	0	G	0	0	0	G	0	0	0	A	0	0	0	T	2	1	1	T	0	0	0	G	0	0	0	AG
137	2	19	1	0	1	1	2	1	0	0	1	1	GA	1			G	0	0	0	TA	1	1	0	G	0	0	0	G	0	0	0	A	0	0	0	C	0	0	0	CT	1	1	0	G	0	0	0	AG
138	2	69	2	2	2	1	1	3	0	1	0	0	A	2			G	0	0	0	TA	1	1	0	G	0	0	0	G	0	0	0	AG	1	1	0	C	0	0	0	C	2	1	1	G	0	0	0	A
139	2	49	1	2	1	1	2	3	0	0	1	1	GA	1			T	2	1	1	T	0	0	0	G	0	0	0	G	0	0	0	A	0	0	0	CT	1	1	0	CT	1	1	0	G	0	0	0	A
140	1	53	1	2	1	1	2	3	0	1	1	1	A	2			G	0	0	0	T	0	0	0	G	0	0	0	G	0	0	0	A	0	0	0	CT	1	1	0	T	0	0	0	AG	1	1	1	A
141	2	16	1	0	1	1	2	1	0	1	0	1	GA	1			GT	1	1	0	T	0	0	0	G	0	0	0	GA	1	1	0	A	0	0	0	CT	1	1	0	T	0	0	0	G	0	0	0	A
142	2	37	1	0	1	1	1	1	0	0	1	1	G	0			G	0	0	0	A	2	1	1	G	0	0	0	G	0	0	0	A	0	0	0	C	0	0	0	T	0	0	0	G	0	0	0	AG
143	1	48	1	1	1	1	1	3	0	0	1	1	GA	1			GT	1	1	0	T	0	0	0	G	0	0	0	G	0	0	0	A	0	0	0	C	0	0	0	CT	1	1	0	AG	1	1	1	A
144	1	39	1	1	1	1	2	2	0	0	1	1	GA	1			G	0	0	0	TA	1	1	0	G	0	0	0	G	0	0	0	A	0	0	0	C	0	0	0	C	2	1	1	G	0	0	0	A
146	2	23	1	1	2	1	2	3	0	0	1	0	GA	1			GT	1	1	0	A	2	1	1	G	0	0	0	G	0	0	0	A	0	0	0	C	0	0	0	CT	1	1	0	G	0	0	0	A
147	2	67	2	2	1	1	1	2	1	0	0	0	GA	1			G	0	0	0	TA	1	1	0	G	0	0	0	G	0	0	0	A	0	0	0	C	0	0	0	T	0	0	0	G	0	0	0	AG
148	2	63	2	0	1	1	2	2	0	1	0	1	G	0			GT	1	1	0	A	2	1	1	G	0	0	0	G	0	0	0	AG	1	1	0	CT	1	1	0	T	0	0	0	G	0	0	0	AG
149	1	45	1	0	1	1	1	1	0	1	0	1	A	2			GT	1	1	0	A	2	1	1	G	0	0	0	G	0	0	0	AG	1	1	0	CT	1	1	0	C	2	1	1	G	0	0	0	AG
150	1	78	2	1	1	1	2	0	0	1	0	0	GA	1			G	0	0	0	A	2	1	1	G	0	0	0	G	0	0	0	AG	1	1	0	C	0	0	0	T	0	0	0	G	0	0	0	A
151	1	74	2	1	1	1	2	3	0	0	0	2	GA	1			G	0	0	0	A	2	1	1	G	0	0	0	G	0	0	0	A	0	0	0	C	0	0	0	T	0	0	0	G	0	0	0	AG
154	1	66	2	2	1	1	2	3	0	0	0	1	GA	1			G	0	0	0	T	0	0	0	C	2	1	1	G	0	0	0	AG	1	1	0	C	0	0	0	T	0	0	0	G	0	0	0	AG
155	2	62	2	1	2	1	2	2	0	0	0	2	G	0			GT	1	1	0	T	0	0	0	G	0	0	0	G	0	0	0	A	0	0	0	CT	1	1	0	T	0	0	0	G	0	0	0	A
156	1	54	1	2	1	1	1	3	1	1	1	1	A	2			G	0	0	0	A	2	1	1	G	0	0	0	G	0	0	0	AG	1	1	0	C	0	0	0	CT	1	1	0	G	0	0	0	A
157	2	30	1	1	1	1	2	0	0	0	1	2	A	2			GT	1	1	0	A	2	1	1	G	0	0	0	G	0	0	0	A	0	0	0	T	2	1	1	CT	1	1	0	AG	1	1	1	A
158	1	24	1	0	1	1	1	1	0	1	1	1	GA	1			G	0	0	0	A	2	1	1	G	0	0	0	G	0	0	0	A	0	0	0	C	0	0	0	CT	1	1	0	G	0	0	0	A
160	1	35	1	1	1	1	2	3	0	1	1	1	A	2			T	2	1	1	T	0	0	0	G	0	0	0	G	0	0	0	A	0	0	0	C	0	0	0	CT	1	1	0	G	0	0	0	AG
162	2	15	1	2	1	1	1	2	0	0	0	1	G	0			G	0	0	0	TA	1	1	0	G	0	0	0	G	0	0	0	A	0	0	0	CT	1	1	0	CT	1	1	0	AG	1	1	1	G
163	1	68	2	2	1	1	1	2	1	1	1	1	GA	1			G	0	0	0	TA	1	1	0	G	0	0	0	G	0	0	0	A	0	0	0	CT	1	1	0	C	2	1	1	G	0	0	0	AG
164	1	48	1	0	1	1	2	0	0	1	1	1	GA	1			G	0	0	0	A	2	1	1	G	0	0	0	G	0	0	0	AG	1	1	0	CT	1	1	0	CT	1	1	0	G	0	0	0	AG
165	2	23	1	0	2	1	2	1	0	1	1	1	A	2			T	2	1	1	T	0	0	0	G	0	0	0	G	0	0	0	A	0	0	0	C	0	0	0	CT	1	1	0	G	0	0	0	A
166	1	52	1	0	1	1	1	3	0	1	0	1	G	0			GT	1	1	0	A	2	1	1	G	0	0	0	G	0	0	0	A	0	0	0	C	0	0	0	T	0	0	0	G	0	0	0	A
167	2	37	1	2	1	1	1	3	0	1	0	1	GA	1			GT	1	1	0	A	2	1	1	G	0	0	0	G	0	0	0	A	0	0	0	CT	1	1	0	T	0	0	0	G	0	0	0	A
168	2	81	2	2	1	1	1	3	0	1	0	1	GA	1			G	0	0	0	TA	1	1	0	G	0	0	0	G	0	0	0	AG	1	1	0	C	0	0	0	C	2	1	1	AG	1	1	1	AG
171	2	53	1	0	1	2	2	3	0	1	1	1	GA	1			G	0	0	0	TA	1	1	0	G	0	0	0	G	0	0	0	A	0	0	0	C	0	0	0	CT	1	1	0	G	0	0	0	AG
173	2	49	1	1	1	1	1	3	0	0	0	2	GA	1			G	0	0	0	T	0	0	0	G	0	0	0	G	0	0	0	A	0	0	0	C	0	0	0	CT	1	1	0	G	0	0	0	AG
174	2	15	1	0	1	1	2	3	0	1	0	1	GA	1			GT	1	1	0	T	0	0	0	G	0	0	0	G	0	0	0	A	0	0	0	T	2	1	1	CT	1	1	0	G	0	0	0	AG
175	2	54	1	1	1	1	1	2	0	1	0	1	A	2			G	0	0	0	T	0	0	0	CG	1	1	0	G	0	0	0	AG	1	1	0	C	0	0	0	CT	1	1	0	AG	1	1	1	A
176	2	33	1	1	1	1	2	3	1	1	0	1	GA	1			G	0	0	0	TA	1	1	0	G	0	0	0	G	0	0	0	AG	1	1	0	T	2	1	1	T	0	0	0	AG	1	1	1	AG
177	2	74	2	1	2	1	2	3	0	1	0	0	GA	1			GT	1	1	0	T	0	0	0	G	0	0	0	G	0	0	0	A	0	0	0	CT	1	1	0	CT	1	1	0	G	0	0	0	A
178	2	39	1	0	1	2	1	1	0	1	1	1	G	0			GT	1	1	0	A	2	1	1	G	0	0	0	G	0	0	0	A	0	0	0	CT	1	1	0	T	0	0	0	G	0	0	0	A
179	1	55	1	1	2	1	1	2	0	0	0	0	GA	1			G	0	0	0	TA	1	1	0	G	0	0	0	G	0	0	0	A	0	0	0	CT	1	1	0	T	0	0	0	G	0	0	0	A
180	1	55	1	1	2	1	2	3	0	1	0	1	A	2			GT	1	1	0	TA	1	1	0	CG	1	1	0	G	0	0	0	AG	1	1	0	CT	1	1	0	CT	1	1	0	G	0	0	0	AG
182	2	39	1	2	1	1	2	3	1	1	0	1	G	0			G	0	0	0	A	2	1	1	G	0	0	0	G	0	0	0	AG	1	1	0	CT	1	1	0	C	2	1	1	G	0	0	0	A
183	2	53	1	1	1	2	2	3	0	1	0	1	GA	1			G	0	0	0	T	0	0	0	G	0	0	0	G	0	0	0	A	0	0	0	CT	1	1	0	T	0	0	0	G	0	0	0	AG
184	1	59	1	2	1	1	2	2	1	0	1	0	A	2			G	0	0	0	A	2	1	1	G	0	0	0	G	0	0	0	AG	1	1	0	C	0	0	0	CT	1	1	0	AG	1	1	1	AG
185	2	55	1	2	1	1	1	0	0	0	1	0	A	2			G	0	0	0	A	2	1	1	G	0	0	0	G	0	0	0	A	0	0	0	C	0	0	0	T	0	0	0	G	0	0	0	A
186	1	56	1	2	1	1	1	3	0	1	1	1	GA	1			G	0	0	0	T	0	0	0	G	0	0	0	G	0	0	0	A	0	0	0	C	0	0	0	T	0	0	0	AG	1	1	1	A
187	2	75	2	1	1	1	1	3	1	1	0	0	G	0			G	0	0	0	TA	1	1	0	G	0	0	0	GA	1	1	0	A	0	0	0	CT	1	1	0	CT	1	1	0	AG	1	1	1	A
188	1	73	2	1	2	1	2	3	0	0	0	2	A	2			G	0	0	0	T	0	0	0	G	0	0	0	G	0	0	0	A	0	0	0	C	0	0	0	C	2	1	1	G	0	0	0	AG
191	1	64	2	1	1	1	2	3	0	0	0	2	GA	1			GT	1	1	0	T	0	0	0	CG	1	1	0	G	0	0	0	AG	1	1	0	C	0	0	0	CT	1	1	0	AG	1	1	1	AG
192	1	25	1	1	1	1	1	3	0	1	0	1	GA	1			GT	1	1	0	TA	1	1	0	G	0	0	0	G	0	0	0	A	0	0	0	CT	1	1	0	T	0	0	0	AG	1	1	1	A
193	2	60	2	1	1	1	2	3	0	1	0	0	GA	1			T	2	1	1	TA	1	1	0	G	0	0	0	G	0	0	0	AG	1	1	0	C	0	0	0	CT	1	1	0	G	0	0	0	AG
194	1	45	1	1	1	1	2	3	1	0	1	0	GA	1			G	0	0	0	T	0	0	0	G	0	0	0	G	0	0	0	A	0	0	0	C	0	0	0	T	0	0	0	AG	1	1	1	A
195	1	31	1	2	2	1	1	3	0	1	1	1	GA	1			G	0	0	0	T	0	0	0	CG	1	1	0	G	0	0	0	AG	1	1	0	C	0	0	0	CT	1	1	0	G	0	0	0	AG
196	1	63	2	0	1	1	2	2	0	1	1	1	G	0			GT	1	1	0	TA	1	1	0	G	0	0	0	GA	1	1	0	A	0	0	0	C	0	0	0	C	2	1	1	G	0	0	0	AG
197	1	63	2	2	1	1	1	3	0	0	0	1	GA	1			G	0	0	0	A	2	1	1	G	0	0	0	G	0	0	0	A	0	0	0	CT	1	1	0	T	0	0	0	G	0	0	0	A
198	1	30	1	1	1	1	2	3	0	1	0	1	GA	1			GT	1	1	0	T	0	0	0	G	0	0	0	G	0	0	0	G	2	1	1	C	0	0	0	CT	1	1	0	G	0	0	0	AG
199	2	74	2	2	1	2	2	3	0	0	0	0	GA	1			GT	1	1	0	TA	1	1	0	G	0	0	0	G	0	0	0	AG	1	1	0	C	0	0	0	CT	1	1	0	G	0	0	0	G
200	2	47	1	0	1	1	1	1	0	1	1	2	GA	1			G	0	0	0	T	0	0	0	G	0	0	0	G	0	0	0	A	0	0	0	CT	1	1	0	T	0	0	0	G	0	0	0	AG
201	2	43	1	1	1	1	2	3	1	1	0	1	G	0			G	0	0	0	TA	1	1	0	G	0	0	0	G	0	0	0	A	0	0	0	CT	1	1	0	C	2	1	1	G	0	0	0	A
202	2	49	1	0	1	1	2	1	0	0	1	0	A	2			G	0	0	0	T	0	0	0	G	0	0	0	GA	1	1	0	A	0	0	0	CT	1	1	0	CT	1	1	0	G	0	0	0	AG
204	1	70	2	1	2	1	2	3	0	1	1	0	G	0			G	0	0	0	TA	1	1	0	G	0	0	0	G	0	0	0	A	0	0	0	CT	1	1	0	CT	1	1	0	G	0	0	0	A
205	2	58	1	0	1	2	2	2	0	1	1	1	G	0			GT	1	1	0	T	0	0	0	CG	1	1	0	G	0	0	0	AG	1	1	0	C	0	0	0	T	0	0	0	G	0	0	0	A
206	2	25	1	1	1	1	2	3	0	0	0	1	GA	1			G	0	0	0	A	2	1	1	G	0	0	0	G	0	0	0	A	0	0	0	C	0	0	0	T	0	0	0	G	0	0	0	AG
208	1	31	1	1	1	1	1	3	0	0	0	1	GA	1			G	0	0	0	TA	1	1	0	G	0	0	0	G	0	0	0	AG	1	1	0	T	2	1	1	CT	1	1	0	G	0	0	0	A
209	1	68	2	2	2	1	1	3	0	0	0	2	G	0			GT	1	1	0	T	0	0	0	G	0	0	0	G	0	0	0	A	0	0	0	C	0	0	0	CT	1	1	0	G	0	0	0	A
210	2	48	1	0	1	1	2	1	0	1	1	1	GA	1			G	0	0	0	A	2	1	1	G	0	0	0	G	0	0	0	A	0	0	0	C	0	0	0	CT	1	1	0	G	0	0	0	A
211	1	53	1	0	1	1	1	0	0	1	1	1	GA	1			G	0	0	0	T	0	0	0	G	0	0	0	GA	1	1	0	A	0	0	0	C	0	0	0	CT	1	1	0	G	0	0	0	A
212	1	37	1	2	2	1	2	3	0	0	0	0	G	0			T	2	1	1	TA	1	1	0	G	0	0	0	G	0	0	0	A	0	0	0	C	0	0	0	T	0	0	0	G	0	0	0	A
213	1	36	1	0	1	1	1	1	0	1	0	0	A	2			GT	1	1	0	A	2	1	1	G	0	0	0	G	0	0	0	A	0	0	0	T	2	1	1	CT	1	1	0	G	0	0	0	A
214	1	41	1	0	1	1	2	3	0	0	0	2	GA	1			G	0	0	0	A	2	1	1	G	0	0	0	G	0	0	0	A	0	0	0	T	2	1	1	T	0	0	0	AG	1	1	1	A
215	1	62	2	1	2	1	2	3	0	0	0	1	GA	1			G	0	0	0	TA	1	1	0	CG	1	1	0	G	0	0	0	A	0	0	0	CT	1	1	0	T	0	0	0	G	0	0	0	AG
216	2	37	1	1	1	2	2	2	0	1	0	1	G	0			G	0	0	0	A	2	1	1	G	0	0	0	G	0	0	0	A	0	0	0	C	0	0	0	CT	1	1	0	G	0	0	0	A
218	2	49	1	2	1	1	2	3	0	1	0	1	G	0			G	0	0	0	TA	1	1	0	G	0	0	0	G	0	0	0	A	0	0	0	C	0	0	0	T	0	0	0	G	0	0	0	A
219	2	53	1	2	1	2	1	3	0	0	0	1	GA	1			GT	1	1	0	T	0	0	0	G	0	0	0	G	0	0	0	A	0	0	0	C	0	0	0	T	0	0	0	G	0	0	0	AG
220	1	65	2	0	1	2	2	2	0	0	1	2	G	0			G	0	0	0	TA	1	1	0	G	0	0	0	G	0	0	0	A	0	0	0	CT	1	1	0	CT	1	1	0	AG	1	1	1	AG
221	1	42	1	0	1	1	2	2	0	1	1	1	G	0			GT	1	1	0	TA	1	1	0	G	0	0	0	G	0	0	0	A	0	0	0	C	0	0	0	CT	1	1	0	G	0	0	0	AG
222	2	62	2	2	2	2	1	3	0	1	0	1	G	0			GT	1	1	0	A	2	1	1	G	0	0	0	G	0	0	0	A	0	0	0	C	0	0	0	C	2	1	1	G	0	0	0	A
223	1	72	2	2	1	1	2	3	0	0	1	0	GA	1			G	0	0	0	TA	1	1	0	G	0	0	0	GA	1	1	0	AG	1	1	0	C	0	0	0	CT	1	1	0	AG	1	1	1	AG
224	2	68	2	2	1	1	1	3	0	0	1	0	GA	1			GT	1	1	0	TA	1	1	0	G	0	0	0	GA	1	1	0	AG	1	1	0	C	0	0	0	T	0	0	0	G	0	0	0	A
226	2	53	1	1	1	1	1	3	0	0	0	0	G	0			G	0	0	0	TA	1	1	0	G	0	0	0	G	0	0	0	A	0	0	0	C	0	0	0	T	0	0	0	G	0	0	0	AG
227	1	47	1	0	1	1	1	1	0	1	1	0	G	0			G	0	0	0	TA	1	1	0	CG	1	1	0	G	0	0	0	A	0	0	0	C	0	0	0	CT	1	1	0	G	0	0	0	AG
228	1	68	2	2	2	2	2	3	0	0	0	2	GA	1			G	0	0	0	T	0	0	0	G	0	0	0	G	0	0	0	A	0	0	0	CT	1	1	0	T	0	0	0	AG	1	1	1	A
230	1	32	1	0	1	1	2	3	0	0	0	1	GA	1			G	0	0	0	TA	1	1	0	G	0	0	0	G	0	0	0	A	0	0	0	C	0	0	0	T	0	0	0	AG	1	1	1	A
231	1	66	2	2	1	2	2	0	0	0	0	1	GA	1			G	0	0	0	A	2	1	1	G	0	0	0	G	0	0	0	A	0	0	0	T	2	1	1	CT	1	1	0	G	0	0	0	A
232	2	64	2	1	1	1	1	3	0	1	0	1	GA	1			G	0	0	0	TA	1	1	0	G	0	0	0	G	0	0	0	A	0	0	0	C	0	0	0	T	0	0	0	AG	1	1	1	A
233	1	68	2	1	1	1	1	3	0	0	0	2	A	2			G	0	0	0	A	2	1	1	G	0	0	0	G	0	0	0	AG	1	1	0	CT	1	1	0	C	2	1	1	G	0	0	0	AG
234	1	54	1	1	1	1	2	3	0	1	0	1	A	2			T	2	1	1	TA	1	1	0	G	0	0	0	G	0	0	0	A	0	0	0	CT	1	1	0	C	2	1	1	G	0	0	0	G
235	2	30	1	0	2	1	2	3	0	1	0	1	G	0			GT	1	1	0	A	2	1	1	G	0	0	0	G	0	0	0	A	0	0	0	C	0	0	0	T	0	0	0	AG	1	1	1	A
236	1	53	1	2	1	1	2	2	0	0	1	1	GA	1			GT	1	1	0	TA	1	1	0	G	0	0	0	GA	1	1	0	A	0	0	0	C	0	0	0	CT	1	1	0	G	0	0	0	AG
237	2	45	1	0	1	1	2	1	0	1	1	1	G	0			GT	1	1	0	T	0	0	0	CG	1	1	0	G	0	0	0	A	0	0	0	CT	1	1	0	CT	1	1	0	G	0	0	0	AG
238	2	67	2	2	1	1	2	3	0	0	1	2	GA	1			GT	1	1	0	TA	1	1	0	CG	1	1	0	G	0	0	0	A	0	0	0	C	0	0	0	T	0	0	0	G	0	0	0	A
239	2	72	2	1	1	1	1	0	0	0	1	0	G	0			G	0	0	0	TA	1	1	0	G	0	0	0	G	0	0	0	A	0	0	0	C	0	0	0	C	2	1	1	G	0	0	0	AG
240	1	53	1	0	1	1	2	3	0	1	1	1	GA	1			G	0	0	0	A	2	1	1	G	0	0	0	G	0	0	0	A	0	0	0	C	0	0	0	C	2	1	1	G	0	0	0	AG
241	1	48	1	1	1	1	2	3	0	0	0	2	A	2			T	2	1	1	A	2	1	1	G	0	0	0	G	0	0	0	AG	1	1	0	CT	1	1	0	C	2	1	1	G	0	0	0	G
243	2	31	1	1	1	1	1	3	0	0	0	1	GA	1			GT	1	1	0	A	2	1	1	G	0	0	0	G	0	0	0	A	0	0	0	CT	1	1	0	T	0	0	0	G	0	0	0	AG
244	2	51	1	2	1	1	1	3	1	0	1	1	G	0			G	0	0	0	A	2	1	1	G	0	0	0	G	0	0	0	A	0	0	0	C	0	0	0	CT	1	1	0	G	0	0	0	A
246	1	60	2	0	1	1	2	3	1	1	0	0	G	0			GT	1	1	0	T	0	0	0	G	0	0	0	G	0	0	0	A	0	0	0	C	0	0	0	T	0	0	0	AG	1	1	1	A
247	2	64	2	0	1	1	1	1	0	1	1	0	GA	1			G	0	0	0	A	2	1	1	G	0	0	0	G	0	0	0	A	0	0	0	CT	1	1	0	C	2	1	1	G	0	0	0	A
248	1	55	1	0	1	1	1	1	0	1	1	0	GA	1			T	2	1	1	TA	1	1	0	G	0	0	0	GA	1	1	0	A	0	0	0	CT	1	1	0	T	0	0	0	G	0	0	0	A
249	1	55	1	0	1	1	2	1	0	1	1	1	GA	1			T	2	1	1	T	0	0	0	G	0	0	0	G	0	0	0	A	0	0	0	T	2	1	1	CT	1	1	0	G	0	0	0	AG
250	2	33	1	1	1	2	1	3	0	1	0	1	G	0			GT	1	1	0	TA	1	1	0	G	0	0	0	G	0	0	0	A	0	0	0	CT	1	1	0	CT	1	1	0	G	0	0	0	AG
251	1	77	2	0	1	2	2	3	0	1	1	0	GA	1			G	0	0	0	A	2	1	1	G	0	0	0	G	0	0	0	AG	1	1	0	C	0	0	0	T	0	0	0	G	0	0	0	A
252	2	33	1	0	1	1	1	1	0	1	0	0	A	2			GT	1	1	0	TA	1	1	0	G	0	0	0	G	0	0	0	A	0	0	0	CT	1	1	0	CT	1	1	0	G	0	0	0	AG
253	1	50	1	1	1	1	1	3	0	0	1	1	G	0			G	0	0	0	A	2	1	1	G	0	0	0	G	0	0	0	A	0	0	0	CT	1	1	0	CT	1	1	0	G	0	0	0	AG
255	1	50	1	1	2	1	2	3	1	1	0	1	GA	1			GT	1	1	0	A	2	1	1	G	0	0	0	G	0	0	0	AG	1	1	0	CT	1	1	0	CT	1	1	0	AG	1	1	1	G
256	1	54	1	0	1	1	2	1	0	1	1	1	GA	1			G	0	0	0	A	2	1	1	G	0	0	0	G	0	0	0	A	0	0	0	C	0	0	0	T	0	0	0	AG	1	1	1	AG
257	2	22	1	1	1	1	2	3	0	1	0	1	GA	1			GT	1	1	0	A	2	1	1	G	0	0	0	G	0	0	0	A	0	0	0	CT	1	1	0	T	0	0	0	G	0	0	0	A
258	2	49	1	0	2	1	2	3	0	0	0	2	G	0			T	2	1	1	TA	1	1	0	G	0	0	0	G	0	0	0	A	0	0	0	C	0	0	0	C	2	1	1	G	0	0	0	AG
259	1	59	1	2	1	1	2	2	0	0	1	1	GA	1			G	0	0	0	TA	1	1	0	G	0	0	0	G	0	0	0	A	0	0	0	CT	1	1	0	CT	1	1	0	A	2	1	1	A
260	2	37	1	0	1	1	2	1	0	1	1	1	GA	1			G	0	0	0	A	2	1	1	G	0	0	0	G	0	0	0	A	0	0	0	CT	1	1	0	T	0	0	0	AG	1	1	1	A
261	2	53	1	1	1	1	1	0	0	1	0	1	G	0			G	0	0	0	T	0	0	0	CG	1	1	0	G	0	0	0	A	0	0	0	CT	1	1	0	T	0	0	0	G	0	0	0	AG
274	1	55	1	2	1	1	1	3	0	0	0	1	G	0			GT	1	1	0	T	0	0	0	G	0	0	0	GA	1	1	0	AG	1	1	0	CT	1	1	0	CT	1	1	0	AG	1	1	1	AG
275	1	20	1	2	2	1	2	3	1	0	0	1	GA	1			GT	1	1	0	T	0	0	0	CG	1	1	0	G	0	0	0	A	0	0	0	T	2	1	1	C	2	1	1	AG	1	1	1	AG
276	2	44	1	1	1	1	1	0	1	1	0	1	GA	1			GT	1	1	0	TA	1	1	0	G	0	0	0	G	0	0	0	A	0	0	0	C	0	0	0	CT	1	1	0	G	2	0	0	A
277	1	20	1	0	2	1	2	3	1	1	0	1	GA	1			T	2	1	1	TA	1	1	0	G	0	0	0	G	0	0	0	A	0	0	0	T	2	1	1	CT	1	1	0	G	2	0	0	A
278	2	24	1	1	1	1	2	3	0	1	0	1	GA	1			G	0	0	0	T	0	0	0	G	0	0	0	G	0	0	0	A	0	0	0	C	0	0	0	T	0	0	0	G	2	0	0	AG
279	1	63	2	0	1	1	2	3	0	0	0	2	GA	1			G	0	0	0	T	0	0	0	G	0	0	0	G	0	0	0	A	0	0	0	T	2	1	1	CT	1	1	0	G	2	0	0	G
280	1	53	1	1	1	1	1	2	0	1	0	1	GA	1			G	0	0	0	TA	1	1	0	G	0	0	0	G	0	0	0	AG	1	1	0	C	0	0	0	CT	1	1	0	G	2	0	0	A
283	1	51	1	2	2	1	2	3	0	0	0	1	G	0			G	0	0	0	A	2	1	1	G	0	0	0	G	0	0	0	A	0	0	0	C	0	0	0	T	0	0	0	G	2	0	0	AG
284	1	30	1	0	1	1	1	3	0	1	1	1	GA	1			G	0	0	0	TA	1	1	0	G	0	0	0	GA	1	1	0	AG	1	1	0	C	0	0	0	T	0	0	0	AG	1	1	1	A
285	2	67	2	1	2	1	1	3	0	0	0	2	A	2			GT	1	1	0	T	0	0	0	G	0	0	0	G	0	0	0	G	2	1	1	CT	1	1	0	T	0	0	0	AG	1	1	1	G
288	2	49	1	1	1	1	1	0	0	1	0	1	GA	1			GT	1	1	0	A	2	1	1	G	0	0	0	G	0	0	0	A	0	0	0	C	0	0	0	C	2	1	1	AG	1	1	1	A
289	1	41	1	0	1	1	2	3	0	1	0	1	G	0			GT	1	1	0	TA	1	1	0	G	0	0	0	G	0	0	0	A	0	0	0	C	0	0	0	CT	1	1	0	G	0	0	0	AG
290	2	42	1	1	1	2	1	3	0	1	0	1	GA	1			GT	1	1	0	A	2	1	1	CG	1	1	0	G	0	0	0	A	0	0	0	CT	1	1	0	T	0	0	0	AG	1	1	1	A
291	2	46	1	1	2	2	2	3	0	0	0	1	G	0			G	0	0	0	T	0	0	0	CG	1	1	0	G	0	0	0	AG	1	1	0	T	2	1	1	CT	1	1	0	G	0	0	0	AG
293	1	62	2	0	1	1	2	3	0	0	0	0	GA	1			G	0	0	0	A	2	1	1	CG	1	1	0	G	0	0	0	A	0	0	0	C	0	0	0	CT	1	1	0	G	0	0	0	G
295	1	16	1	0	1	2	2	1	0	0	0	2	GA	1			G	0	0	0	TA	1	1	0	G	0	0	0	G	0	0	0	AG	1	1	0	C	0	0	0	T	0	0	0	G	0	0	0	AG
296	2	61	2	1	1	1	1	3	0	1	1	1	G	0			G	0	0	0	TA	1	1	0	G	0	0	0	G	0	0	0	A	0	0	0	CT	1	1	0	CT	1	1	0	G	0	0	0	A
297	1	16	1	1	1	1	2	3	0	0	0	2	G	0			T	2	1	1	T	0	0	0	G	0	0	0	G	0	0	0	A	0	0	0	CT	1	1	0	T	0	0	0	AG	1	1	1	G
298	2	18	1	0	1	1	2	1	0	1	0	1	GA	1			GT	1	1	0	A	2	1	1	G	0	0	0	G	0	0	0	A	0	0	0	T	2	1	1	CT	1	1	0	G	0	0	0	A
299	2	62	2	1	2	1	1	3	0	0	0	2	G	0			G	0	0	0	T	0	0	0	G	0	0	0	GA	1	1	0	A	0	0	0	C	0	0	0	T	0	0	0	G	0	0	0	AG
300	2	68	2	2	1	2	1	3	0	0	0	1	GA	1			GT	1	1	0	TA	1	1	0	G	0	0	0	GA	1	1	0	A	0	0	0	C	0	0	0	CT	1	1	0	G	0	0	0	G
301	1	35	1	2	1	1	2	3	0	0	0	1	G	0			GT	1	1	0	A	2	1	1	G	0	0	0	G	0	0	0	A	0	0	0	C	0	0	0	CT	1	1	0	G	0	0	0	AG
302	1	35	1	2	1	1	2	3	1	1	0	1	GA	1			GT	1	1	0	TA	1	1	0	G	0	0	0	G	0	0	0	A	0	0	0	CT	1	1	0	T	0	0	0	G	0	0	0	A
303	2	33	1	0	1	1	2	1	0	1	1	1	G	0			T	2	1	1	TA	1	1	0	G	0	0	0	G	0	0	0	A	0	0	0	CT	1	1	0	T	0	0	0	G	0	0	0	A
304	1	56	1	1	1	1	2	3	0	0	0	1	G	0			G	0	0	0	A	2	1	1	CG	1	1	0	G	0	0	0	A	0	0	0	CT	1	1	0	T	0	0	0	AG	1	1	1	AG
305	1	30	1	2	1	1	1	2	0	1	1	1	G	0			G	0	0	0	TA	1	1	0	G	0	0	0	G	0	0	0	A	0	0	0	C	0	0	0	T	0	0	0	G	0	0	0	A
306	2	36	1	1	1	1	2	2	0	1	0	1	GA	1			G	0	0	0	T	0	0	0	CG	1	1	0	G	0	0	0	AG	1	1	0	CT	1	1	0	C	2	1	1	AG	1	1	1	A
307	2	48	1	1	1	1	2	3	0	1	0	1	A	2			GT	1	1	0	TA	1	1	0	G	0	0	0	GA	1	1	0	AG	1	1	0	T	2	1	1	CT	1	1	0	G	0	0	0	G
308	1	43	1	1	1	1	1	3	0	1	1	1	G	0			G	0	0	0	TA	1	1	0	G	0	0	0	G	0	0	0	AG	1	1	0	C	0	0	0	T	0	0	0	G	0	0	0	AG
309	2	63	2	1	1	1	1	3	0	1	0	1	GA	1			GT	1	1	0	TA	1	1	0	G	0	0	0	G	0	0	0	A	0	0	0	CT	1	1	0	T	0	0	0	AG	1	1	1	AG
310	1	38	1	1	2	1	1	2	0	0	0	2	G	0			GT	1	1	0	TA	1	1	0	G	0	0	0	GA	1	1	0	A	0	0	0	C	0	0	0	T	0	0	0	G	0	0	0	G
311	1	74	2	1	2	2	1	2	0	0	0	2	A	2			G	0	0	0	TA	1	1	0	G	0	0	0	G	0	0	0	A	0	0	0	C	0	0	0	C	2	1	1	AG	1	1	1	AG
312	2	51	1	1	1	1	2	3	0	1	0	1	GA	1			G	0	0	0	A	2	1	1	G	0	0	0	G	0	0	0	A	0	0	0	C	0	0	0	CT	1	1	0	G	0	0	0	A
313	1	24	1	0	1	1	1	0	0	1	0	1	G	0			G	0	0	0	T	0	0	0	G	0	0	0	GA	1	1	0	A	0	0	0	C	0	0	0	T	0	0	0	G	0	0	0	A
314	2	50	1	0	1	1	2	1	0	1	1	1	G	0			GT	1	1	0	T	0	0	0	G	0	0	0	G	0	0	0	A	0	0	0	C	0	0	0	C	2	1	1	G	0	0	0	A
315	2	19	1	1	1	1	1	3	0	0	0	1	A	2			G	0	0	0	TA	1	1	0	G	0	0	0	A	2	1	1	A	0	0	0	C	0	0	0	T	1	0	0	G	0	0	0	A
316	1	70	2	2	1	1	2	3	0	0	0	1	A	2			GT	1	1	0	TA	1	1	0	G	0	0	0	G	0	0	0	A	0	0	0	CT	1	1	0	C	2	1	1	G	0	0	0	AG
317	2	51	1	1	1	1	1	3	0	1	1	1	G	0			GT	1	1	0	T	0	0	0	G	0	0	0	G	0	0	0	AG	1	1	0	CT	1	1	0	CT	1	1	0	G	0	0	0	A
318	2	47	1	0	1	1	1	3	0	1	1	1	GA	1			G	0	0	0	TA	1	1	0	G	0	0	0	G	0	0	0	A	0	0	0	CT	1	1	0	C	2	1	1	G	0	0	0	AG
319	1	32	1	1	1	1	2	3	0	0	1	1	GA	1			G	0	0	0	TA	1	1	0	G	0	0	0	G	0	0	0	A	0	0	0	C	0	0	0	CT	1	1	0	G	0	0	0	A
320	2	55	1	1	2	1	2	3	0	0	0	1	A	2			GT	1	1	0	A	2	1	1	G	0	0	0	G	0	0	0	A	0	0	0	C	0	0	0	T	0	0	0	G	0	0	0	A
322	1	76	2	1	1	1	2	3	0	0	1	0	GA	1			GT	1	1	0	T	0	0	0	G	0	0	0	G	0	0	0	AG	1	1	0	CT	1	1	0	T	0	0	0	AG	1	1	1	AG
323	2	50	1	2	1	1	1	3	0	1	1	1	GA	1			G	0	0	0	TA	1	1	0	G	0	0	0	G	0	0	0	A	0	0	0	CT	1	1	0	T	0	0	0	AG	1	1	1	A
324	2	44	1	1	1	2	1	3	0	0	0	2	G	0			G	0	0	0	A	2	1	1	G	0	0	0	G	0	0	0	A	0	0	0	T	2	1	1	T	0	0	0	G	0	0	0	AG
325	2	21	1	0	1	1	2	3	0	0	0	1	G	0			G	0	0	0	T	0	0	0	G	0	0	0	G	0	0	0	AG	1	1	0	C	0	0	0	CT	1	1	0	AG	1	1	1	AG
326	1	67	2	1	1	2	2	3	0	0	0	2	GA	1			G	0	0	0	A	2	1	1	G	0	0	0	A	2	1	1	AG	1	1	0	C	0	0	0	T	0	0	0	G	0	0	0	A
327	1	55	1	1	1	1	2	3	0	1	0	1	A	2			G	0	0	0	T	0	0	0	G	0	0	0	G	0	0	0	A	0	0	0	C	0	0	0	CT	1	1	0	G	0	0	0	A
328	2	46	1	2	1	1	2	2	1	0	0	0	G	0			GT	1	1	0	A	2	1	1	CG	1	1	0	G	0	0	0	AG	1	1	0	T	2	1	1	CT	1	1	0	G	0	0	0	AG
329	2	63	2	0	1	1	2	1	0	1	1	1	G	0			GT	1	1	0	T	0	0	0	G	0	0	0	G	0	0	0	A	0	0	0	C	0	0	0	CT	1	1	0	AG	1	1	1	AG
330	2	87	2	1	1	1	1	0	1	0	0	0	GA	1			G	0	0	0	T	0	0	0	G	0	0	0	G	0	0	0	AG	1	1	0	C	0	0	0	C	2	1	1	AG	1	1	1	AG
331	1	49	1	0	1	1	2	3	0	1	0	1	GA	1			GT	1	1	0	A	2	1	1	G	0	0	0	GA	1	1	0	AG	1	1	0	C	0	0	0	C	2	1	1	AG	1	1	1	AG
332	1	48	1	0	1	1	2	1	0	1	0	1	G	0			T	2	1	1	TA	1	1	0	G	0	0	0	G	0	0	0	AG	1	1	0	CT	1	1	0	T	0	0	0	G	0	0	0	AG
334	1	55	1	1	1	1	1	3	0	1	0	1	A	2			G	0	0	0	A	2	1	1	G	0	0	0	GA	1	1	0	A	0	0	0	CT	1	1	0	T	0	0	0	AG	1	1	1	AG
335	1	21	1	0	1	1	2	1	0	1	1	0	GA	1			GT	1	1	0	TA	1	1	0	G	0	0	0	GA	1	1	0	AG	1	1	0	C	0	0	0	CT	1	1	0	G	0	0	0	AG
340	1	61	2	0	1	1	2	3	0	0	0	2	A	2			GT	1	1	0	TA	1	1	0	G	0	0	0	G	0	0	0	A	0	0	0	C	0	0	0	T	0	0	0	G	0	0	0	A
346	2	55	1	1	1	2	2	3	1	1	0	1	G	0			T	2	1	1	TA	1	1	0	G	0	0	0	G	0	0	0	AG	1	1	0	CT	1	1	0	CT	1	1	0	G	0	0	0	AG
348	2	69	2	1	2	1	1	0	0	0	0	0	G	0			G	0	0	0	A	2	1	1	G	0	0	0	G	0	0	0	A	0	0	0	C	0	0	0	CT	1	1	0	G	0	0	0	A
349	1	53	1	0	1	1	1	2	0	1	1	1	G	0			GT	1	1	0	T	0	0	0	G	0	0	0	G	0	0	0	A	0	0	0	C	0	0	0	CT	1	1	0	G	0	0	0	A
350	2	24	1	2	1	1	2	3	0	0	1	0	A	2			G	0	0	0	A	2	1	1	G	0	0	0	G	0	0	0	A	0	0	0	C	0	0	0	C	2	1	1	G	0	0	0	G
352	1	36	1	0	1	1	1	3	0	1	0	1	A	2			G	0	0	0	A	2	1	1	G	0	0	0	G	0	0	0	A	0	0	0	C	0	0	0	T	0	0	0	G	0	0	0	AG
354	1	46	1	0	1	1	2	1	0	1	0	1	GA	1			G	0	0	0	T	0	0	0	G	0	0	0	G	0	0	0	A	0	0	0	T	2	1	1	CT	1	1	0	G	0	0	0	A
356	1	58	1	1	1	1	2	3	0	0	0	0	GA	1			G	0	0	0	TA	1	1	0	G	0	0	0	G	0	0	0	A	0	0	0	T	2	1	1	T	0	0	0	G	0	0	0	AG
357	1	43	1	0	2	1	1	1	0	1	1	0	G	0			GT	1	1	0	T	0	0	0	G	0	0	0	G	0	0	0	A	0	0	0	C	0	0	0	CT	1	1	0	G	0	0	0	AG
358	1	28	1	1	1	1	2	2	1	1	1	1	A	2			G	0	0	0	TA	1	1	0	G	0	0	0	G	0	0	0	A	0	0	0	C	0	0	0	CT	1	1	0	AG	1	1	1	AG
361	1	52	1	1	1	1	1	3	0	1	0	1	GA	1			GT	1	1	0	TA	1	1	0	G	0	0	0	G	0	0	0	A	0	0	0	C	0	0	0	T	0	0	0	G	0	0	0	A
364	2	48	1	2	2	1	2	3	1	1	0	1	GA	1			GT	1	1	0	T	0	0	0	G	0	0	0	G	0	0	0	A	0	0	0	C	0	0	0	T	0	0	0	AG	1	1	1	A
365	2	29	1	0	1	1	2	2	0	1	1	1	A	2			GT	1	1	0	TA	1	1	0	G	0	0	0	G	0	0	0	A	0	0	0	CT	1	1	0	T	0	0	0	AG	1	1	1	A
366	2	53	1	2	2	1	1	2	0	0	0	2	A	2			G	0	0	0	A	2	1	1	G	0	0	0	G	0	0	0	AG	1	1	0	C	0	0	0	CT	1	1	0	A	2	1	1	AG
367	2	38	1	0	1	1	2	1	0	0	0	0	GA	1			GT	1	1	0	T	0	0	0	G	0	0	0	G	0	0	0	AG	1	1	0	CT	1	1	0	CT	1	1	0	G	0	0	0	A
369	1	49	1	2	2	1	2	3	0	0	0	2	G	0			GT	1	1	0	TA	1	1	0	G	0	0	0	GA	1	1	0	A	0	0	0	C	0	0	0	CT	1	1	0	AG	1	1	1	AG
370	2	63	2	0	1	1	1	1	0	0	1	2	A	2			GT	1	1	0	TA	1	1	0	G	0	0	0	G	0	0	0	A	0	0	0	T	2	1	1	T	0	0	0	G	0	0	0	A
372	2	26	1	1	1	1	1	2	1	1	0	1	G	0			T	2	1	1	TA	1	1	0	G	0	0	0	G	0	0	0	A	0	0	0	CT	1	1	0	C	2	1	1	G	0	0	0	AG
373	2	56	1	0	1	1	1	3	0	1	0	1	G	0			G	0	0	0	A	2	1	1	G	0	0	0	G	0	0	0	AG	1	1	0	C	0	0	0	T	0	0	0	AG	1	1	1	AG
374	1	66	2	2	1	1	2	3	0	0	1	2	G	0			GT	1	1	0	T	0	0	0	G	0	0	0	G	0	0	0	A	0	0	0	C	0	0	0	T	0	0	0	G	0	0	0	A
375	1	38	1	0	1	1	1	1	0	1	1	1	A	2			GT	1	1	0	A	2	1	1	G	0	0	0	G	0	0	0	A	0	0	0	CT	1	1	0	C	2	1	1	G	0	0	0	AG
377	1	41	1	1	1	1	2	3	0	1	1	1	A	2			G	0	0	0	TA	1	1	0	G	0	0	0	G	0	0	0	AG	1	1	0	C	0	0	0	CT	1	1	0	G	0	0	0	A
378	1	44	1	2	1	1	1	1	0	0	0	2	GA	1			T	2	1	1	T	0	0	0	G	0	0	0	G	0	0	0	A	0	0	0	CT	1	1	0	CT	1	1	0	G	0	0	0	A
379	1	20	1	0	1	2	2	3	0	0	0	1	GA	1			GT	1	1	0	T	0	0	0	G	0	0	0	G	0	0	0	AG	1	1	0	T	2	1	1	CT	1	1	0	G	0	0	0	AG
380	1	77	2	2	2	1	1	3	0	0	0	2	GA	1			G	0	0	0	A	2	1	1	G	0	0	0	G	0	0	0	A	0	0	0	CT	1	1	0	C	2	1	1	G	0	0	0	AG
381	2	17	1	0	1	1	2	3	0	1	1	1	GA	1			G	0	0	0	T	0	0	0	G	0	0	0	G	0	0	0	A	0	0	0	C	0	0	0	T	0	0	0	G	0	0	0	G
382	1	62	2	1	1	2	2	3	0	0	0	2	G	0			G	0	0	0	T	0	0	0	G	0	0	0	GA	1	1	0	A	0	0	0	T	2	1	1	CT	1	1	0	AG	1	1	1	A
[truncated: 23 more columns]
